# Supplementary material for: Inheritance of Early and Late Ascochyta Blight Resistance in Wide Crosses of Chickpea
Source: Genes (Basel). 2023 Jan 26;14(2):316. doi: 10.3390/genes14020316 (PMC9957483; doi:10.3390/genes14020316)
Supplement: Supplementary file 1 [file genes-14-00316-s001.zip › SupportingData1.csv]

DNAname	Fieldname	Block	7-days	14-days	21-days	28-days	35-days	42-days	AUDPC	Severity
GO_3	18_2464	1	5	6	6	7	8	8	234.5	74.07407407
GO_4	18_2466	1	4	5	6	7	7	8	217	68.51851852
GO_5	18_2467	1	5	6	7	7	7	8	234.5	74.07407407
GO_6	18_2468	1	2	2	3	3	3	3	94.5	29.62962963
GO_7	18_2469	1	2	3	5	5	5	5	150.5	46.2962963
GO_8	18_2471	1	4	5	5	6	7	7	199.5	62.96296296
GO_9	18_2473	1	4	5	5	5	6	6	182	57.40740741
GO_10	18_2475	1	2	2	2	3	3	3	87.5	27.77777778
GO_11	18_2476	1	4	5	5	6	7	7	199.5	62.96296296
GO_12	18_2478	1	4	5	6	6	6	7	199.5	62.96296296
GO_13	18_2479	1	5	5	6	6	7	7	210	66.66666667
GO_14	18_2480	1	4	5	5	6	7	7	199.5	62.96296296
GO_15	18_2481	1	2	3	5	5	5	4	147	44.44444444
GO_16	18_2482	1	5	5	5	6	6	7	196	62.96296296
GO_17	18_2483	1	4	4	4	4	5	5	150.5	48.14814815
GO_18	18_2484	1	2	2	4	5	5	6	140	44.44444444
GO_19	18_2485	1	4	5	5	6	7	7	199.5	62.96296296
GO_20	18_2486	1	4	5	6	6	7	7	206.5	64.81481481
GO_21	18_2487	1	5	5	6	6	6	6	199.5	62.96296296
GO_22	18_2488	1	5	5	6	6	6	6	199.5	62.96296296
GO_23	18_2490	1	2	2	4	5	5	6	140	44.44444444
GO_24	18_2491	1	5	5	6	6	7	7	210	66.66666667
GO_25	18_2492	1	2	2	2	3	3	3	87.5	27.77777778
GO_26	18_2493	1	4	4	5	6	7	8	196	62.96296296
GO_27	18_2494	1	5	6	6	6	7	7	217	68.51851852
GO_28	18_2495	1	4	5	6	5	6	7	192.5	61.11111111
GO_29	18_2496	1	1	2	2	2	3	3	77	24.07407407
GO_30	18_2497	1	2	2	3	5	5	6	133	42.59259259
GO_31	18_2498	1	4	5	5	6	7	8	203	64.81481481
GO_34	18_2499	1	3	3	5	5	5	5	154	48.14814815
GO_35	18_2500	1	5	5	6	6	6	6	199.5	62.96296296
GO_36	18_2501	1	2	2	3	4	4	5	115.5	37.03703704
GO_37	18_2502	1	5	5	6	6	7	7	210	66.66666667
GO_38	18_2503	1	5	5	6	6	7	7	210	66.66666667
GO_39	18_2504	1	5	5	5	5	6	6	185.5	59.25925926
GO_40	18_2505	1	1	2	2	2	2	3	70	22.22222222
GO_41	18_2507	1	5	5	6	6	7	7	210	66.66666667
GO_42	18_2508	1	1	1	2	2	3	3	70	22.22222222
GO_43	18_2509	1	1	1	2	2	3	3	70	22.22222222
GO_43x	18_2511	2	2	4	4	4	5	5	143.5	44.44444444
GO_44	18_2512	2	5	6	6	6	7	7	217	68.51851852
GO_45	18_2513	2	5	5	6	6	6	6	199.5	62.96296296
GO_45x	18_2514	2	4	5	5	6	6	6	189	59.25925926
GO_46	18_2515	2	3	3	4	5	5	5	147	46.2962963
GO_47	18_2516	2	2	2	5	5	5	6	147	46.2962963
GO_48	18_2517	2	2	2	4	5	5	5	136.5	42.59259259
GO_49	18_2518	2	2	2	3	4	4	4	112	35.18518519
GO_50	18_2519	2	1	1	2	3	2	3	70	22.22222222
GO_51	18_2520	2	2	2	3	4	4	5	115.5	37.03703704
GO_52	18_2521	2	2	2	4	4	3	3	108.5	33.33333333
GO_53	18_2523	2	2	2	4	4	4	4	119	37.03703704
GO_54	18_2524	2	2	2	3	4	4	4	112	35.18518519
GO_55	18_2526	2	2	2	5	5	4	4	133	40.74074074
GO_56	18_2527	2	2	2	4	6	5	5	143.5	44.44444444
GO_57	18_2528	2	2	2	2	3	3	3	87.5	27.77777778
GO_58	18_2530	2	2	2	5	6	5	5	150.5	46.2962963
GO_59	18_2531	2	2	3	4	5	5	5	143.5	44.44444444
GO_60	18_2533	2	1	2	2	2	2	3	70	22.22222222
GO_61	18_2534	2	4	5	5	5	6	6	182	57.40740741
GO_62	18_2536	2	1	1	1	1	2	2	45.5	14.81481481
GO_63	18_2537	2	4	5	5	6	7	7	199.5	62.96296296
GO_64	18_2538	2	4	5	5	5	6	6	182	57.40740741
GO_65	18_2539	2	4	5	6	6	7	7	206.5	64.81481481
GO_66	18_2540	2	1	1	2	2	3	3	70	22.22222222
GO_67	18_2541	2	4	5	5	6	7	7	199.5	62.96296296
GO_68	18_2542	2	2	2	4	4	5	6	133	42.59259259
GO_69	18_2543	2	2	2	3	4	4	5	115.5	37.03703704
GO_70	18_2544	2	2	2	3	4	4	5	115.5	37.03703704
GO_71	18_2545	2	4	5	5	6	7	7	199.5	62.96296296
GO_72	18_2546	2	1	1	1	2	2	2	52.5	16.66666667
GO_73	18_2548	2	2	3	4	4	4	5	129.5	40.74074074
GO_74	18_2549	2	2	2	3	3	4	4	105	33.33333333
GO_75	18_2550	2	2	2	3	4	4	4	112	35.18518519
GO_76	18_2551	2	2	2	4	4	4	4	119	37.03703704
#N/A	18_2553	2	1	2	3	2	4	4	94.5	29.62962963
GO_78	18_2556	2	2	3	3	5	5	5	136.5	42.59259259
#N/A	18_2557	2	1	2	2	2	2	2	66.5	20.37037037
GO_80	18_2558	2	1	1	1	1	2	2	45.5	14.81481481
#N/A	18_2559	2	4	4	5	6	6	6	182	57.40740741
#N/A	18_2560	3	5	5	5	5	5	6	178.5	57.40740741
GO_83	18_2561	3	4	4	5	6	6	6	182	57.40740741
GO_84	18_2562	3	1	1	2	2	3	3	70	22.22222222
GO_85	18_2563	3	2	2	4	4	5	5	129.5	40.74074074
GO_86	18_2564	3	3	2	3	5	5	5	133	42.59259259
#N/A	18_2565	3	4	4	5	6	6	6	182	57.40740741
#N/A	18_2566	3	2	3	4	5	6	6	154	48.14814815
#N/A	18_2567	3	3	3	5	5	5	5	154	48.14814815
#N/A	18_2568	3	2	2	3	4	4	4	112	35.18518519
#N/A	18_2569	3	4	5	6	6	6	6	196	61.11111111
#N/A	18_2570	3	5	5	6	6	6	6	199.5	62.96296296
#N/A	18_2571	3	4	4	4	5	5	5	157.5	50
GO_92	18_2572	3	3	3	4	5	4	4	136.5	42.59259259
#N/A	18_2573	3	5	6	6	6	7	7	217	68.51851852
#N/A	18_2574	3	4	5	5	5	6	6	182	57.40740741
#N/A	18_2575	3	5	5	6	6	7	7	210	66.66666667
#N/A	18_2576	3	4	5	5	5	6	6	182	57.40740741
#N/A	18_2577	3	2	2	3	4	5	5	122.5	38.88888889
#N/A	18_2578	3	2	2	4	5	5	4	133	40.74074074
#N/A	18_2579	3	2	2	3	4	5	5	122.5	38.88888889
#N/A	18_2580	3	4	5	5	5	6	6	182	57.40740741
#N/A	18_2581	3	3	3	4	5	5	5	147	46.2962963
#N/A	18_2582	3	2	2	5	4	4	5	129.5	40.74074074
#N/A	18_2583	3	4	5	5	5	6	6	182	57.40740741
GO_103	18_2584	3	2	2	4	4	4	4	119	37.03703704
#N/A	18_2585	3	3	3	4	4	4	5	133	42.59259259
#N/A	18_2586	3	2	2	3	4	5	5	122.5	38.88888889
#N/A	18_2587	3	4	4	5	6	6	6	182	57.40740741
#N/A	18_2588	3	5	6	6	7	7	8	227.5	72.22222222
#N/A	18_2589	3	4	5	5	5	6	6	182	57.40740741
#N/A	18_2590	3	5	5	6	7	7	7	217	68.51851852
#N/A	18_2591	3	3	4	4	5	4	3	140	42.59259259
#N/A	18_2592	3	2	2	3	4	4	4	112	35.18518519
GO_112	18_2593	3	3	3	3	5	4	5	133	42.59259259
GO_113	18_2594	3	3	4	4	4	4	4	136.5	42.59259259
#N/A	18_2595	3	2	2	4	4	4	4	119	37.03703704
GO_115	18_2596	3	2	2	3	4	5	5	122.5	38.88888889
GO_116	18_2597	3	4	5	5	5	6	6	182	57.40740741
GO_117	18_2598	3	2	2	4	5	4	5	129.5	40.74074074
#N/A	18_2599	3	2	2	2	5	4	5	115.5	37.03703704
GO_119	18_2600	4	2	2	3	5	5	5	129.5	40.74074074
#N/A	18_2601	4	4	5	5	5	6	6	182	57.40740741
GO_121	18_2602	4	2	2	3	3	3	3	94.5	29.62962963
#N/A	18_2603	4	4	4	5	6	6	7	185.5	59.25925926
GO_123	18_2604	4	2	2	3	5	5	5	129.5	40.74074074
#N/A	18_2605	4	2	3	3	4	5	5	129.5	40.74074074
#N/A	18_2606	4	4	5	5	5	6	6	182	57.40740741
#N/A	18_2607	4	1	2	2	2	3	3	77	24.07407407
GO_127	18_2608	4	4	5	5	5	6	6	182	57.40740741
#N/A	18_2610	4	5	5	6	6	6	7	203	64.81481481
#N/A	18_2611	4	3	3	4	5	5	5	147	46.2962963
#N/A	18_2612	4	2	3	4	5	5	5	143.5	44.44444444
#N/A	18_2613	4	2	2	4	3	3	5	108.5	35.18518519
GO_132	18_2614	4	2	2	4	5	5	4	133	40.74074074
#N/A	18_2615	4	2	2	4	4	4	5	122.5	38.88888889
#N/A	18_2616	4	2	2	4	4	3	3	108.5	33.33333333
#N/A	18_2617	4	2	2	4	4	3	4	112	35.18518519
#N/A	18_2618	4	1	1	1	2	2	3	56	18.51851852
#N/A	18_2619	4	1	1	1	2	2	2	52.5	16.66666667
GO_137	18_2621	4	1	1	1	2	2	2	52.5	16.66666667
GO_138	18_2623	4	1	1	1	2	2	2	52.5	16.66666667
GO_139	18_2624	4	1	1	1	2	2	2	52.5	16.66666667
GO_140	18_2625	4	2	2	4	4	4	4	119	37.03703704
GO_141	18_2626	4	3	3	3	4	5	5	133	42.59259259
GO_142	18_2627	4	4	5	5	5	6	6	182	57.40740741
GO_143	18_2628	4	4	5	5	5	6	6	182	57.40740741
GO_144	18_2629	4	4	4	4	5	5	5	157.5	50
GO_145	18_2630	4	1	1	1	1	1	2	38.5	12.96296296
GO_146	18_2631	4	4	5	5	6	6	6	189	59.25925926
GO_147	18_2632	4	2	2	4	4	4	4	119	37.03703704
GO_148	18_2633	4	4	5	5	5	6	6	182	57.40740741
GO_149	18_2634	4	4	4	5	5	6	7	178.5	57.40740741
GO_150	18_2635	4	4	4	5	5	5	5	164.5	51.85185185
GO_151	18_2636	4	4	5	6	6	6	7	199.5	62.96296296
GO_152	18_2638	4	5	5	5	6	6	7	196	62.96296296
GO_153	18_2639	4	2	2	3	3	4	5	108.5	35.18518519
GO_154	18_2641	4	2	2	4	5	5	5	136.5	42.59259259
GO_155	18_2642	4	4	5	5	5	6	6	182	57.40740741
GO_156	18_2643	4	2	2	3	4	3	6	112	37.03703704
GO_157	18_2644	4	3	3	4	4	6	6	150.5	48.14814815
#N/A	18_3139	1	5	5	6	7	7	7	217	68.51851852
GK_213	18_3140	1	4	5	5	7	8	9	220.5	70.37037037
#N/A	18_3141	1	3	3	4	5	5	5	147	46.2962963
#N/A	18_3142	1	4	5	5	6	5	5	178.5	55.55555556
#N/A	18_3143	1	5	6	6	8	8	9	245	77.77777778
#N/A	18_3144	1	4	5	5	5	6	6	182	57.40740741
#N/A	18_3146	1	4	5	5	7	7	7	206.5	64.81481481
#N/A	18_3147	1	4	4	4	4	5	5	150.5	48.14814815
#N/A	18_3148	1	4	4	4	4	5	5	150.5	48.14814815
#N/A	18_3151	1	4	4	4	4	5	5	150.5	48.14814815
#N/A	18_3152	1	4	5	6	7	7	7	213.5	66.66666667
#N/A	18_3153	1	4	5	5	6	7	6	196	61.11111111
#N/A	18_3154	1	1	2	3	3	4	4	101.5	31.48148148
#N/A	18_3155	1	2	3	5	5	5	5	150.5	46.2962963
#N/A	18_3156	1	2	3	5	6	5	5	157.5	48.14814815
#N/A	18_3158	1	5	5	6	7	7	7	217	68.51851852
#N/A	18_3160	1	2	3	4	5	5	6	147	46.2962963
#N/A	18_3161	1	4	5	5	6	6	6	189	59.25925926
GK_220	18_3163	1	2	2	2	3	4	4	98	31.48148148
#N/A	18_3164	1	4	4	5	6	6	6	182	57.40740741
#N/A	18_3165	1	4	4	5	6	6	7	185.5	59.25925926
#N/A	18_3166	1	1	1	2	3	3	4	80.5	25.92592593
#N/A	18_3167	1	1	1	2	2	3	4	73.5	24.07407407
#N/A	18_3168	1	4	4	5	5	6	6	175	55.55555556
GK_226	18_3169	1	4	4	5	6	7	7	192.5	61.11111111
#N/A	18_3170	1	2	2	4	5	5	5	136.5	42.59259259
#N/A	18_3171	1	4	4	4	5	6	6	168	53.7037037
#N/A	18_3172	1	1	1	2	2	3	5	77	25.92592593
#N/A	18_3173	1	4	4	4	5	6	6	168	53.7037037
#N/A	18_3174	1	4	4	4	4	4	5	143.5	46.2962963
#N/A	18_3175	1	3	3	4	4	4	5	133	42.59259259
#N/A	18_3177	1	4	5	5	6	6	6	189	59.25925926
#N/A	18_3178	1	4	5	6	6	7	8	210	66.66666667
#N/A	18_3179	1	4	5	5	6	9	7	213.5	66.66666667
#N/A	18_3180	1	4	4	5	5	6	6	175	55.55555556
GK_236	18_3181	1	5	5	6	6	8	9	224	72.22222222
#N/A	18_3183	1	4	5	5	6	6	6	189	59.25925926
#N/A	18_3184	1	4	5	5	6	6	5	185.5	57.40740741
#N/A	18_3185	1	4	4	5	6	7	7	192.5	61.11111111
#N/A	18_3186	1	4	4	5	7	7	6	196	61.11111111
#N/A	18_3188	2	4	4	4	5	5	5	157.5	50
#N/A	18_3189	2	4	4	5	5	5	6	168	53.7037037
GK_243	18_3190	2	4	4	4	5	6	6	168	53.7037037
#N/A	18_3191	2	2	4	5	6	8	9	199.5	62.96296296
#N/A	18_3192	2	4	4	4	5	6	6	168	53.7037037
GK_246	18_3194	2	4	4	5	5	5	6	168	53.7037037
#N/A	18_3195	2	5	5	6	6	8	9	224	72.22222222
GK_248	18_3196	2	5	5	5	6	7	8	206.5	66.66666667
GK_249	18_3197	2	5	5	5	6	7	7	203	64.81481481
GK_250	18_3199	2	5	5	6	5	6	7	196	62.96296296
GK_251	18_3200	2	5	6	6	7	8	9	238	75.92592593
GK_252	18_3201	2	5	5	6	7	7	8	220.5	70.37037037
GK_253	18_3202	2	5	5	5	6	6	8	199.5	64.81481481
GK_254	18_3203	2	5	5	6	7	7	7	217	68.51851852
GK_255	18_3205	2	5	5	6	7	6	6	206.5	64.81481481
GK_256	18_3206	2	4	4	4	4	5	6	154	50
GK_257	18_3207	2	4	4	4	5	6	6	168	53.7037037
GK_258	18_3208	2	4	5	5	6	7	7	199.5	62.96296296
GK_259	18_3209	2	4	4	5	5	5	6	168	53.7037037
GK_260	18_3210	2	4	4	5	6	5	5	171.5	53.7037037
GK_261	18_3213	2	5	5	5	6	7	7	203	64.81481481
GK_262	18_3214	2	4	4	4	5	5	7	164.5	53.7037037
GK_263	18_3215	2	4	4	5	6	7	8	196	62.96296296
GK_264	18_3216	2	4	4	4	5	5	5	157.5	50
GK_265	18_3217	2	4	4	5	5	5	5	164.5	51.85185185
GK_266	18_3218	2	5	5	6	7	7	8	220.5	70.37037037
GK_267	18_3219	2	5	5	6	7	8	8	227.5	72.22222222
GK_268	18_3220	2	5	5	5	6	7	8	206.5	66.66666667
GK_269	18_3221	2	4	4	4	5	6	6	168	53.7037037
GK_270	18_3222	2	4	4	4	5	5	6	161	51.85185185
GK_271	18_3223	2	5	6	6	7	7	8	227.5	72.22222222
GK_272	18_3224	2	4	4	4	5	5	6	161	51.85185185
GK_273	18_3226	2	4	4	4	6	5	5	164.5	51.85185185
GK_274	18_3227	2	4	4	4	5	6	6	168	53.7037037
GK_275	18_3228	2	4	4	4	6	5	5	164.5	51.85185185
GK_276	18_3230	2	5	5	6	7	7	7	217	68.51851852
GK_277	18_3231	2	5	5	6	8	8	8	234.5	74.07407407
GK_278	18_3233	2	5	5	6	7	7	7	217	68.51851852
GK_279	18_3234	2	5	5	6	7	6	6	206.5	64.81481481
GK_280	18_3235	2	5	5	7	7	8	9	238	75.92592593
GK_281	18_3236	3	5	5	6	6	7	7	210	66.66666667
GK_282	18_3237	3	5	5	5	6	7	8	206.5	66.66666667
GK_283	18_3238	3	5	5	5	6	7	7	203	64.81481481
GK_284	18_3239	3	5	5	6	7	9	9	238	75.92592593
GK_285	18_3240	3	5	5	6	7	7	7	217	68.51851852
GK_286	18_3241	3	5	5	6	7	7	7	217	68.51851852
GK_287	18_3242	3	5	5	6	8	8	7	231	72.22222222
GK_288	18_3244	3	5	5	6	7	8	7	224	70.37037037
GK_289	18_3245	3	4	4	5	5	5	5	164.5	51.85185185
GK_290	18_3246	3	4	4	5	5	5	5	164.5	51.85185185
GK_291	18_3247	3	5	5	6	6	7	6	206.5	64.81481481
GK_292	18_3248	3	7	7	9	9	9	9	294	92.59259259
GK_293	18_3249	3	5	5	6	6	7	8	213.5	68.51851852
GK_294	18_3250	3	6	6	8	8	9	9	269.5	85.18518519
GK_295	18_3251	3	5	5	7	7	6	6	213.5	66.66666667
GK_296	18_3252	3	4	4	5	5	6	6	175	55.55555556
GK_297	18_3253	3	5	5	6	6	7	7	210	66.66666667
GK_298	18_3254	3	4	4	5	5	5	6	168	53.7037037
GK_299	18_3255	3	4	4	4	5	6	6	168	53.7037037
GK_300	18_3256	3	5	5	6	6	6	6	199.5	62.96296296
GK_301	18_3257	3	5	5	7	5	6	7	203	64.81481481
GK_302	18_3258	3	5	5	7	7	6	6	213.5	66.66666667
GK_303	18_3259	3	5	5	6	6	6	6	199.5	62.96296296
GK_304	18_3260	3	5	5	6	6	7	8	213.5	68.51851852
GK_305	18_3261	3	5	5	7	7	7	7	224	70.37037037
GK_306	18_3262	3	4	4	5	5	5	5	164.5	51.85185185
GK_307	18_3263	3	5	5	6	6	6	6	199.5	62.96296296
GK_308	18_3264	3	4	4	4	5	5	6	161	51.85185185
GK_309	18_3266	3	4	4	5	5	6	7	178.5	57.40740741
GK_310	18_3267	3	4	4	5	5	6	6	175	55.55555556
GK_311	18_3268	3	2	2	3	3	3	3	94.5	29.62962963
GK_312	18_3269	3	1	1	2	3	3	3	77	24.07407407
GK_313	18_3270	3	5	5	6	5	5	6	185.5	59.25925926
GK_314	18_3271	3	5	5	6	5	7	6	199.5	62.96296296
GK_315	18_3272	3	5	5	6	6	7	7	210	66.66666667
GK_316	18_3275	3	5	5	6	6	6	6	199.5	62.96296296
GK_317	18_3276	3	6	7	9	9	9	9	290.5	90.74074074
GK_318	18_3277	3	4	4	5	5	5	5	164.5	51.85185185
GK_319	18_3278	3	6	6	7	7	7	8	238	75.92592593
GK_320	18_3279	3	7	7	9	9	9	9	294	92.59259259
GK_321	18_3280	4	4	5	7	7	8	9	234.5	74.07407407
GK_322	18_3284	4	5	6	7	7	8	9	245	77.77777778
GK_323	18_3285	4	5	6	6	6	7	8	220.5	70.37037037
GK_324	18_3286	4	6	6	7	7	7	8	238	75.92592593
GK_325	18_3287	4	4	4	5	5	5	6	168	53.7037037
GK_326	18_3288	4	5	5	6	6	7	7	210	66.66666667
GK_327	18_3289	4	6	6	8	8	8	9	262.5	83.33333333
GK_328	18_3290	4	5	5	5	5	6	6	185.5	59.25925926
GK_329	18_3291	4	5	5	5	5	6	6	185.5	59.25925926
GK_330	18_3292	4	5	5	6	6	8	9	224	72.22222222
GK_331	18_3293	4	5	5	5	5	5	7	182	59.25925926
GK_332	18_3294	4	1	1	2	3	3	4	80.5	25.92592593
GK_333	18_3295	4	2	3	4	4	5	5	136.5	42.59259259
GK_334	18_3296	4	1	1	2	2	2	2	59.5	18.51851852
GK_335	18_3297	4	2	3	4	4	5	5	136.5	42.59259259
GK_336	18_3298	4	2	3	4	5	6	6	154	48.14814815
GK_337	18_3299	4	1	1	2	3	4	4	87.5	27.77777778
GK_338	18_3300	4	3	5	6	6	8	8	213.5	66.66666667
GK_339	18_3301	4	2	4	5	5	6	7	171.5	53.7037037
GK_340	18_3302	4	3	2	4	6	6	6	157.5	50
GK_341	18_3303	4	4	4	5	6	6	6	182	57.40740741
GK_342	18_3304	4	4	5	5	5	4	6	168	53.7037037
GK_343	18_3305	4	2	3	5	5	5	7	157.5	50
GK_344	18_3306	4	1	1	1	2	2	2	52.5	16.66666667
#N/A	Gokce_GK	1	4	4	5	5	6	7	178.5	57.40740741
#N/A	Gokce_GK	2	5	5	5	6	6	7	196	62.96296296
#N/A	Gokce_GK	3	5	5	5	6	7	7	203	64.81481481
#N/A	Gokce_GK	4	5	5	5	6	7	7	203	64.81481481
#N/A	Gokce_GO	1	4	4	5	5	6	7	178.5	57.40740741
#N/A	Gokce_GO	2	4	5	5	6	6	7	192.5	61.11111111
#N/A	Gokce_GO	3	4	4	5	5	6	7	178.5	57.40740741
#N/A	Gokce_GO	4	4	5	6	6	6	7	199.5	62.96296296
#N/A	Karab	1	1	1	2	2	3	3	70	22.22222222
#N/A	Karab	2	1	2	2	3	3	3	84	25.92592593
#N/A	Karab	3	1	2	3	3	3	4	94.5	29.62962963
#N/A	Karab	4	2	2	3	3	4	4	105	33.33333333
#N/A	Oyali	1	1	2	2	2	3	3	77	24.07407407
#N/A	Oyali	2	1	1	1	2	2	3	56	18.51851852
#N/A	Oyali	3	1	1	2	2	3	3	70	22.22222222
#N/A	Oyali	4	1	2	3	3	3	4	94.5	29.62962963
#N/A	ResCheck_GK	1	1	1	1	1	2	2	45.5	14.81481481
#N/A	ResCheck_GK	2	1	1	1	1	1	2	38.5	12.96296296
#N/A	ResCheck_GK	3	1	1	1	1	2	2	45.5	14.81481481
#N/A	ResCheck_GK	4	1	1	2	2	2	2	59.5	18.51851852
#N/A	ResCheck_GO	1	1	1	1	1	2	2	45.5	14.81481481
#N/A	ResCheck_GO	2	1	1	1	1	1	2	38.5	12.96296296
#N/A	ResCheck_GO	3	1	1	1	1	2	2	45.5	14.81481481
#N/A	ResCheck_GO	4	1	1	1	1	1	2	38.5	12.96296296
#N/A	SusCheck_GK	1	5	5	6	6	7	8	213.5	68.51851852
#N/A	SusCheck_GK	2	6	6	6	7	8	9	241.5	77.77777778
#N/A	SusCheck_GK	3	6	7	7	8	8	9	262.5	83.33333333
#N/A	SusCheck_GK	4	7	7	7	8	8	9	266	85.18518519
#N/A	SusCheck_GO	1	5	5	6	6	6	7	203	64.81481481
#N/A	SusCheck_GO	2	5	5	6	6	6	7	203	64.81481481
#N/A	SusCheck_GO	3	5	5	6	6	6	7	203	64.81481481
#N/A	SusCheck_GO	4	5	5	5	6	6	7	196	62.96296296
